# Supplementary material for: First case report of Shewanella indica isolated from a hospitalized patient in Serbia
Source: Front Med (Lausanne). 2026 Jan 6;12:1715579. doi: 10.3389/fmed.2025.1715579 (PMC12816349; doi:10.3389/fmed.2025.1715579)
Supplement: Supplementary file 2 [file Table_2.xls]

## Sheet: VFDB_Mar_2-8923511994
Mar_2-8923511994
VFclass	Virulence factors	Related genes	Shewanella(Prediction)	V.cholerae O1 biovar El Tor str. N16961(O1 biovar eltor)		V.cholerae O395		V.fischeri ES114		V.parahaemolyticus RIMD 2210633		V.vulnificus CMCP6		V.vulnificus YJ016
			draft (draft)	chromosome I (NC_002505)	chromosome II (NC_002506)	chromosome 2 (NC_009456)	chromosome 1 (NC_009457)	chromosome I (NC_006840)	chromosome II (NC_006841)	chromosome 2 (NC_004605)	chromosome 1 (NC_004603)	chromosome I (NC_004459)	chromosome II (NC_004460)	chromosome I (NC_005139)	chromosome II (NC_005140)
Adherence	Accessory colonization factor	acfA	-	VC0844	-	-	VC0395_A0368	-	-	-	-	-	-	-	-
		acfB	-	VC0840	-	-	VC0395_A0365	-	-	-	-	-	-	-	-
		acfC	-	VC0841	-	-	VC0395_A0366	-	-	-	-	-	-	-	-
		acfD	-	VC0845	-	-	VC0395_A0370	-	-	-	-	-	-	-	-
	Mannose-sensitive hemagglutinin (MSHA type IV pilus)	mshA	-	VC0409	-	-	VC0395_A2827	VF0366	-	-	VP2697	VV1_1443	-	VV2940	-
		mshB	-	VC0408	-	-	VC0395_A2826	VF0365	-	-	VP2698	VV1_1442	-	VV2941	-
		mshC	-	VC0410	-	-	VC0395_A2828	VF0367	-	-	VP2696	VV1_1444	-	VV2939	-
		mshD	-	VC0411	-	-	VC0395_A2829	VF0368	-	-	VP2695	VV1_1445	-	VV2938	-
		mshE	orf03492	VC0405	-	-	VC0395_A2823	VF0362	-	-	VP2701	VV1_1439	-	VV2944	-
		mshF	-	VC0407	-	-	VC0395_A2825	VF0364	-	-	VP2699	VV1_1441	-	VV2942	-
		mshG	orf03491	VC0406	-	-	VC0395_A2824	VF0363	-	-	VP2700	VV1_1440	-	VV2943	-
		mshH	-	VC0398	-	-	VC0395_A2816	VF0355	-	-	VP2708	VV1_1432	-	VV2952	-
		mshI	-	VC0399	-	-	VC0395_A2817	VF0356	-	-	VP2707	VV1_1433	-	VV2950	-
		mshJ	-	VC0400	-	-	VC0395_A2818	VF0357	-	-	VP2706	VV1_1434	-	VV2949	-
		mshK	-	VC0401	-	-	VC0395_A2819	VF0358	-	-	VP2705	VV1_1435	-	VV2948	-
		mshL	-	VC0402	-	-	VC0395_A2820	VF0359	-	-	VP2704	VV1_1436	-	VV2947	-
		mshM	orf03494	VC0403	-	-	VC0395_A2821	VF0360	-	-	VP2703	VV1_1437	-	VV2946	-
		mshN	-	VC0404	-	-	VC0395_A2822	VF0361	-	-	VP2702	VV1_1438	-	VV2945	-
	Toxin-coregulated pilus (type IVB pilus)	tcpA	-	VC0828	-	-	VC0395_A0353	-	VFA0875	-	-	-	-	-	-
		tcpB	-	VC0829	-	-	VC0395_A0354	-	VFA0874	-	-	-	-	-	-
		tcpC	-	VC0831	-	-	VC0395_A0356	-	VFA0872	-	-	-	-	-	-
		tcpD	-	VC0833	-	-	VC0395_A0358	-	VFA0870	-	-	-	-	-	-
		tcpE	-	VC0836	-	-	VC0395_A0361	-	VFA0867	-	-	-	-	-	-
		tcpF	-	VC0837	-	-	VC0395_A0362	-	VFA0866	-	-	-	-	-	-
		tcpH	-	VC0827	-	-	VC0395_A0352	-	-	-	-	-	-	-	-
		tcpI	-	VC0825	-	-	VC0395_A0350	-	-	-	-	-	-	-	-
		tcpJ	-	VC0839	-	-	VC0395_A0364	-	-	-	-	-	-	-	-
		tcpN/toxT	-	VC0838	-	-	VC0395_A0363	-	-	-	-	-	-	-	-
		tcpP	-	VC0826	-	-	VC0395_A0351	-	-	-	-	-	-	-	-
		tcpQ	-	VC0830	-	-	VC0395_A0355	-	VFA0873	-	-	-	-	-	-
		tcpR	-	VC0832	-	-	VC0395_A0357	-	-	-	-	-	-	-	-
		tcpS	-	VC0834	-	-	VC0395_A0359	-	VFA0869	-	-	-	-	-	-
		tcpT	-	VC0835	-	-	VC0395_A0360	-	VFA0868	-	-	-	-	-	-
	Type IV pilus	pilA	-	VC2423	-	-	VC0395_A1999	VF2185	-	-	VP2523	VV1_1626	-	VV2778	-
		pilB	orf03629	VC2424	-	-	VC0395_A2000	VF2186	-	-	VP2524	VV1_1625	-	VV2779	-
		pilC	-	VC2425	-	-	VC0395_A2001	VF2187	-	-	VP2525	VV1_1624	-	VV2780	-
		pilD	orf03627	VC2426	-	-	VC0395_A2002	VF2188	-	-	VP2526	VV1_1623	-	VV2781	-
	Mannose-sensitive hemagglutinin (Msh) pilus	mshL	orf03495	-	-	-	-	-	-	-	-	-	-	-	-
	Polar flagella(Aeromonas)	--	orf02093	-	-	-	-	-	-	-	-	-	-	-	-
		cheV	orf01509	-	-	-	-	-	-	-	-	-	-	-	-
		flgE	orf02136	-	-	-	-	-	-	-	-	-	-	-	-
		flgH	orf02133	-	-	-	-	-	-	-	-	-	-	-	-
		flhF	orf02101	-	-	-	-	-	-	-	-	-	-	-	-
		fliF	orf02116	-	-	-	-	-	-	-	-	-	-	-	-
	Tap type IV pili(Aeromonas)	tapC	orf03628	-	-	-	-	-	-	-	-	-	-	-	-
		tapU	orf02635	-	-	-	-	-	-	-	-	-	-	-	-
Antiphagocytosis	Capsular polysaccharide	cpsA	-	VC0934	-	-	VC0395_A0458	-	-	VPA1403	-	-	VV2_1582	-	VVA0395
		cpsB	-	VC0935	-	-	VC0395_A0459	-	-	VPA1404	-	-	VV2_1581	-	VVA0394
		cpsC	-	VC0936	-	-	VC0395_A0460	-	-	VPA1405	-	-	VV2_1580	-	VVA0393
		cpsD	-	VC0937	-	-	VC0395_A0461	-	-	VPA1406	-	-	VV2_1579	-	VVA0392
		cpsE	-	-	-	-	-	-	-	VPA1407	-	-	-	-	-
		cpsF	-	VC0927	-	-	VC0395_A0452	-	-	VPA1408	-	-	VV2_1578	-	VVA0391
		cpsG	-	-	-	-	-	-	-	VPA1409	-	-	-	-	-
		cpsH	-	-	-	-	-	-	-	VPA1410	-	-	VV2_1577	-	VVA0390
		cpsI	-	-	-	-	-	-	-	VPA1411	-	-	VV2_1576	-	VVA0389
		cpsJ	-	-	-	-	-	-	-	VPA1412	-	-	VV2_1575	-	-
		hp1	-	-	-	-	-	-	-	-	-	VV1_0785	-	-	-
		rmlA	-	-	-	-	-	VF0167	-	-	-	-	-	VV0301	-
		rmlB	-	-	-	-	-	VF0166	-	-	-	-	-	VV0300	-
		rmlC	orf02913	-	-	-	-	VF0168	-	-	-	-	-	VV0303	-
		rmlD	-	-	-	-	-	-	-	-	-	-	-	VV0302	-
		wbfB	-	-	-	-	-	VF0156	-	-	-	-	-	-	-
		wbfC	-	-	-	-	-	VF0158	-	-	-	-	-	-	-
		wbfT	-	-	-	-	-	VF0195	-	-	-	VV1_0777	-	-	-
		wbfU	orf02067	VC0263	-	-	VC0395_A2640	VF0196	-	-	-	VV1_0776	-	-	-
		wbfV/wcvB	orf02916	-	-	-	-	-	-	-	-	VV1_0774	-	VV0365	-
		wbfY	orf02066	VC0260	-	-	VC0395_A2638	VF0197	-	-	-	VV1_0775	-	VV0364	-
		wbjD/wecB	orf02081	VC0917	-	-	VC0395_A0441	-	-	-	-	VV1_0780	-	VV0341	-
		wbuB	-	-	-	-	-	-	-	-	-	VV1_0778	-	-	-
		wcaJ	-	-	-	-	-	-	-	-	-	-	-	VV0361	-
		wecA	-	-	-	-	-	VF0180	-	-	-	-	-	-	-
		wecC	orf02080	VC0918	-	-	VC0395_A0442	-	-	-	-	VV1_0779	-	VV0342	-
		wza	-	-	-	-	-	VF0162	-	-	-	VV1_0786	-	VV0337	-
		wzb	-	-	-	-	-	VF0164	-	-	-	VV1_0783	-	VV0339	-
		wzc	-	-	-	-	-	VF0165	-	-	-	VV1_0781	-	VV0340	-
	Capsule(Klebsiella)	uge	orf02915	-	-	-	-	-	-	-	-	-	-	-	-
Chemotaxis and motility	Flagella	cheA	orf02096	VC2063	-	-	VC0395_A1651	VF1831	-	-	VP2229	VV1_1955	-	VV2461	-
		cheB	orf02095	VC2062	-	-	VC0395_A1650	VF1830	-	-	VP2228	VV1_1956	-	VV2460	-
		cheR	orf02140	VC2201	-	-	VC0395_A1793	VF1878	-	-	VP0774	VV1_0227	-	VV0959	-
		cheV	orf02142	VC2202	-	-	VC0395_A1794	VF1879	-	-	VP0773	VV1_0228	-	VV0958	-
		cheW	orf02091	VC2059	-	-	VC0395_A1647	VF1826	-	-	VP2225	VV1_1959	-	VV2457	-
		cheY	orf02098	VC2065	-	-	VC0395_A1653	VF1833	-	-	VP2231	VV1_1953	-	VV2463	-
		cheZ	orf02097	VC2064	-	-	VC0395_A1652	VF1832	-	-	VP2230	VV1_1954	-	VV2462	-
		filM	orf02109	VC2126	-	-	VC0395_A1709	VF1845	-	-	VP2242	VV1_1942	-	VV2474	-
		flaA	-	VC2188	-	-	VC0395_A1780	VF1866	-	-	VP0788	VV1_0215	-	VV0971	-
		flaB	-	VC2142	-	-	VC0395_A1726	VF1862	-	-	VP2258	VV1_1926	-	VV2491	-
		flaC	-	VC2187	-	-	VC0395_A1779	VF1865	-	-	VP0790	VV1_0214	-	VV0974	-
		flaD	-	VC2143	-	-	VC0395_A1727	VF1863	-	-	VP2259	VV1_1924	-	VV2492	-
		flaE	-	VC2144	-	-	VC0395_A1728	VF1864	-	-	VP2261	VV1_1923	-	VV2493	-
		flaG	-	VC2141	-	-	VC0395_A1725	VF1861	-	-	VP2257	VV1_1927	-	VV2490	-
		flaI	-	VC2139	-	-	VC0395_A1723	VF1859	-	-	VP2255	VV1_1929	-	VV2488	-
		flgA	-	VC2203	-	-	VC0395_A1795	VF1880	-	-	VP0772	VV1_0229	-	VV0957	-
		flgB	orf02139	VC2200	-	-	VC0395_A1792	VF1877	-	-	VP0775	VV1_0226	-	VV0960	-
		flgC	orf02138	VC2199	-	-	VC0395_A1791	VF1876	-	-	VP0776	VV1_0225	-	VV0961	-
		flgD	orf02137	VC2198	-	-	VC0395_A1790	VF1875	-	-	VP0777	VV1_0224	-	VV0962	-
		flgE	-	VC2197	-	-	VC0395_A1789	VF1874	-	-	VP0778	VV1_0223	-	VV0963	-
		flgF	orf02135	VC2196	-	-	VC0395_A1788	VF1873	-	-	VP0780	VV1_0222	-	VV0964	-
		flgG	orf02134	VC2195	-	-	VC0395_A1787	VF1872	-	-	VP0781	VV1_0221	-	VV0965	-
		flgH	-	VC2194	-	-	VC0395_A1786	VF1871	-	-	VP0782	VV1_0220	-	VV0966	-
		flgI	orf02132	VC2193	-	-	VC0395_A1785	VF1870	-	-	VP0783	VV1_0219	-	VV0967	-
		flgJ	-	VC2192	-	-	VC0395_A1784	VF1869	-	-	VP0784	VV1_0218	-	VV0968	-
		flgK	-	VC2191	-	-	VC0395_A1783	VF1868	-	-	VP0785	VV1_0217	-	VV0969	-
		flgL	-	VC2190	-	-	VC0395_A1782	VF1867	-	-	VP0786	VV1_0216	-	VV0970	-
		flgM	-	VC2204	-	-	VC0395_A1796	VF1881	-	-	VP0771	VV1_0230	-	VV0956	-
		flgN	-	VC2205	-	-	VC0395_A1797	VF1882	-	-	VP0770	VV1_0231	-	VV0955	-
		flhA	orf02102	VC2069	-	-	VC0395_A1657	VF1837	-	-	VP2235	VV1_1949	-	VV2467	-
		flhB	orf02103	VC2120	-	-	VC0395_A1702	VF1839	-	-	VP2236	VV1_1948	-	VV2468	-
		flhF	-	VC2068	-	-	VC0395_A1656	VF1836	-	-	VP2234	VV1_1950	-	VV2466	-
		flhG	orf02100	VC2067	-	-	VC0395_A1655	VF1835	-	-	VP2233	VV1_1951	-	VV2465	-
		fliA	orf02099	VC2066	-	-	VC0395_A1654	VF1834	-	-	VP2232	VV1_1952	-	VV2464	-
		fliD	-	VC2140	-	-	VC0395_A1724	VF1860	-	-	VP2256	VV1_1928	-	VV2489	-
		fliE	orf02117	VC2134	-	-	VC0395_A1718	VF1853	-	-	VP2250	VV1_1934	-	VV2482	-
		fliF	-	VC2133	-	-	VC0395_A1717	VF1852	-	-	VP2249	VV1_1935	-	VV2481	-
		fliG	orf02115	VC2132	-	-	VC0395_A1716	VF1851	-	-	VP2248	VV1_1936	-	VV2480	-
		fliH	-	VC2131	-	-	VC0395_A1715	VF1850	-	-	VP2247	VV1_1937	-	VV2479	-
		fliI	orf02113	VC2130	-	-	VC0395_A1714	VF1849	-	-	VP2246	VV1_1938	-	VV2478	-
		fliJ	-	VC2129	-	-	VC0395_A1713	VF1848	-	-	VP2245	VV1_1939	-	VV2477	-
		fliK	-	VC2128	-	-	VC0395_A1711	VF1847	-	-	VP2244	VV1_1940	-	VV2476	-
		fliL	-	VC2127	-	-	VC0395_A1710	VF1846	-	-	VP2243	VV1_1941	-	VV2475	-
		fliN	orf02108	VC2125	-	-	VC0395_A1708	VF1844	-	-	VP2241	VV1_1943	-	VV2473	-
		fliO	-	VC2124	-	-	VC0395_A1706	VF1843	-	-	VP2240	VV1_1944	-	VV2472	-
		fliP	orf02106	VC2123	-	-	VC0395_A1705	VF1842	-	-	VP2239	VV1_1945	-	VV2471	-
		fliQ	orf02105	VC2122	-	-	VC0395_A1704	VF1841	-	-	VP2238	VV1_1946	-	VV2470	-
		fliR	orf02104	VC2121	-	-	VC0395_A1703	VF1840	-	-	VP2237	VV1_1947	-	VV2469	-
		fliS	-	VC2138	-	-	VC0395_A1722	VF1858	-	-	VP2254	VV1_1930	-	VV2487	-
		flrA	orf02121	VC2137	-	-	VC0395_A1721	VF1856	-	-	VP2253	VV1_1931	-	VV2485	-
		flrB	orf02120	VC2136	-	-	VC0395_A1720	VF1855	-	-	VP2252	VV1_1932	-	VV2484	-
		flrC	orf02119	VC2135	-	-	VC0395_A1719	VF1854	-	-	VP2251	VV1_1933	-	VV2483	-
		motA	orf02259	VC0892	-	-	VC0395_A0415	VF0714	-	-	VP0689	VV1_0312	-	VV0871	-
		motB	orf02258	VC0893	-	-	VC0395_A0416	VF0715	-	-	VP0690	VV1_0311	-	VV0872	-
		motX	-	VC2601	-	-	VC0395_A2179	VF2317	-	-	VP2811	VV1_1300	-	VV3065	-
		motY	-	VC1008	-	-	VC0395_A0529	VF0926	-	-	VP2111	VV1_3102	-	VV1183	-
Enzyme	Metalloproteinase	hap/vvp	-	-	VCA0865	VC0395_0371	-	-	-	-	-	-	VV2_0974	-	VVA1465
	Neuraminidase	nanH	-	VC1784	-	-	VC0395_A1381	-	-	-	-	-	-	-	-
Iron uptake	Enterobactin receptors	irgA	orf02511	VC0475	-	-	VC0395_A0028	-	-	-	VP2602	-	-	-	-
		vctA	-	-	VCA0232*	VC0395_0996	-	-	-	VPA0664	-	-	-	-	-
	Heme receptors	hasR	-	-	VCA0625	VC0395_0566	-	-	-	-	-	-	-	-	-
		hutA	-	-	VCA0576	VC0395_0519	-	VF1234	-	VPA0882	-	-	VV2_0276	-	VVA0781
		hutR	-	-	VCA0064	VC0395_0074	-	-	VFA0332	VPA1466	-	-	VV2_1549	-	VVA0362
	Periplasmic binding protein-dependent ABC transport systems	vctC	-	-	VCA0230	VC0395_0998	-	-	-	VPA0660	-	-	VV2_0112	-	VVA0620
		vctD	-	-	VCA0228	VC0395_1000	-	-	-	VPA0658	-	-	VV2_0110	-	VVA0618
		vctG	-	-	VCA0229	VC0395_0999	-	-	-	VPA0659	-	-	VV2_0111	-	VVA0619
		vctP	-	-	VCA0227	VC0395_1001	-	-	-	VPA0657	-	-	VV2_0842	-	VVA1308
		viuC	orf01464	VC0779	-	-	VC0395_A0308	-	-	-	-	-	-	-	-
		viuD	-	VC0777	-	-	VC0395_A0306	-	-	-	-	-	-	-	-
		viuG	-	VC0778	-	-	VC0395_A0307	-	-	-	-	-	-	-	-
		viuP	-	VC0776	-	-	VC0395_A0305	-	-	-	-	-	-	-	-
	Vibriobactin	vibA	-	VC0774	-	-	VC0395_A0303	-	-	-	-	-	VV2_0834	-	VVA1299
		vibB	-	VC0771	-	-	VC0395_A0300	-	-	-	-	-	VV2_0838	-	VVA1304
		vibC	-	VC0773	-	-	VC0395_A0302	-	-	-	-	-	VV2_0835	-	VVA1300
		vibD	-	VC0780	-	-	VC0395_A0309	-	-	-	-	-	VV2_0829	-	VVA1294
		vibE	-	VC0772	-	-	VC0395_A0301	-	-	-	-	-	VV2_0836	-	VVA1301
		vibF	-	VC2209	-	-	VC0395_A1801	-	-	-	-	-	VV2_0831	-	VVA1297
		vibH	-	VC0775	-	-	VC0395_A0304	-	-	-	-	-	VV2_0844	-	VVA1310
		viuA	-	VC2211	-	-	VC0395_A1803	-	-	-	-	-	VV2_0843	-	VVA1309
		viuB	-	VC2210	-	-	VC0395_A1802	-	-	-	-	-	VV2_0837	-	VVA1303
	Cytochrome c maturation (ccm) locus(Legionella)	ccmF	orf02555	-	-	-	-	-	-	-	-	-	-	-	-
	Haemophilus iron transport locus(Haemophilus)	hitA	orf01891	-	-	-	-	-	-	-	-	-	-	-	-
	Heme biosynthesis(Haemophilus)	hemN	orf02418; orf02643	-	-	-	-	-	-	-	-	-	-	-	-
Quorum sensing	Autoinducer-2	luxS	orf02874	VC0557	-	-	VC0395_A0091	VF0545	-	-	VP2537	VV1_1608	-	VV2792	-
	Cholerae autoinducer-1	cqsA	-	-	VCA0523	VC0395_0456	-	-	-	VPA0711	-	-	-	-	-
Secretion system	EPS type II secretion system	epsC	-	VC2734	-	-	VC0395_A2307	VF2475	-	-	VP0132	VV1_0878	-	VV0213	-
		epsE	orf01093	VC2732	-	-	VC0395_A2305	VF2473	-	-	VP0134	VV1_0876	-	VV0215	-
		epsF	orf01092	VC2731	-	-	VC0395_A2304	VF2472	-	-	VP0135	VV1_0875	-	VV0216	-
		epsG	orf01091	VC2730	-	-	VC0395_A2303	VF2471	-	-	VP0136	VV1_0874	-	VV0217	-
		epsH	-	VC2729	-	-	VC0395_A2302	VF2470	-	-	VP0137	VV1_0873	-	VV0218	-
		epsI	-	VC2728	-	-	VC0395_A2301	VF2469	-	-	VP0138	VV1_0872	-	VV0219	-
		epsJ	-	VC2727	-	-	VC0395_A2300	VF2468	-	-	VP0139	VV1_0871	-	VV0220	-
		epsK	-	VC2726	-	-	VC0395_A2299	VF2467	-	-	VP0140	VV1_0870	-	VV0221	-
		epsL	-	VC2725	-	-	VC0395_A2298	VF2466	-	-	VP0141	VV1_0869	-	VV0222	-
		epsM	-	VC2724	-	-	VC0395_A2297	VF2465	-	-	VP0142	VV1_0868	-	VV0223	-
		epsN	-	VC2723	-	-	VC0395_A2296	VF2464	-	-	VP0143	VV1_0867	-	VV0224	-
		gspD	orf01094	VC2733*	-	-	VC0395_A2306	VF2474	-	-	VP0133	VV1_0877	-	VV0214	-
	T3SS1 secreted effectors	--	-	-	-	-	-	-	-	VPA0450	-	-	-	-	-
		vopQ	-	-	-	-	-	-	-	-	VP1680	-	-	-	-
		vopR	-	-	-	-	-	-	-	-	VP1683	-	-	-	-
		vopS	-	-	-	-	-	-	-	-	VP1686	-	-	-	-
	T3SS1	sycN	-	-	-	-	-	-	-	-	VP1665	-	-	-	-
		tyeA	-	-	-	-	-	-	-	-	VP1666	-	-	-	-
		vcrD	-	-	-	-	-	-	-	-	VP1662	-	-	-	-
		vcrG	-	-	-	-	-	-	-	-	VP1660	-	-	-	-
		vcrH	-	-	-	-	-	-	-	-	VP1658	-	-	-	-
		vcrR	-	-	-	-	-	-	-	-	VP1661	-	-	-	-
		vcrV	-	-	-	-	-	-	-	-	VP1659	-	-	-	-
		virF	-	-	-	-	-	-	-	-	VP1699	-	-	-	-
		virG	-	-	-	-	-	-	-	-	VP1700	-	-	-	-
		vopB	-	-	-	-	-	-	-	-	VP1657	-	-	-	-
		vopD	-	-	-	-	-	-	-	-	VP1656	-	-	-	-
		vopN	-	-	-	-	-	-	-	-	VP1667	-	-	-	-
		vscA	-	-	-	-	-	-	-	-	VP1698	-	-	-	-
		vscB	-	-	-	-	-	-	-	-	VP1697	-	-	-	-
		vscC	-	-	-	-	-	-	-	-	VP1696	-	-	-	-
		vscD	-	-	-	-	-	-	-	-	VP1695	-	-	-	-
		vscF	-	-	-	-	-	-	-	-	VP1694	-	-	-	-
		vscG	-	-	-	-	-	-	-	-	VP1693	-	-	-	-
		vscH	-	-	-	-	-	-	-	-	VP1692	-	-	-	-
		vscI	-	-	-	-	-	-	-	-	VP1691	-	-	-	-
		vscJ	-	-	-	-	-	-	-	-	VP1690	-	-	-	-
		vscK	-	-	-	-	-	-	-	-	VP1689	-	-	-	-
		vscL	-	-	-	-	-	-	-	-	VP1688	-	-	-	-
		vscN	-	-	-	-	-	-	-	-	VP1668	-	-	-	-
		vscO	-	-	-	-	-	-	-	-	VP1669	-	-	-	-
		vscP	-	-	-	-	-	-	-	-	VP1670	-	-	-	-
		vscQ	-	-	-	-	-	-	-	-	VP1671	-	-	-	-
		vscR	-	-	-	-	-	-	-	-	VP1672	-	-	-	-
		vscS	-	-	-	-	-	-	-	-	VP1673	-	-	-	-
		vscT	-	-	-	-	-	-	-	-	VP1674	-	-	-	-
		vscU	-	-	-	-	-	-	-	-	VP1675	-	-	-	-
		vscX	-	-	-	-	-	-	-	-	VP1664	-	-	-	-
		vscY	-	-	-	-	-	-	-	-	VP1663	-	-	-	-
		vxsC	-	-	-	-	-	-	-	-	VP1701	-	-	-	-
	T3SS2 secreted effectors	vopA	-	-	-	-	-	-	-	VPA1346	-	-	-	-	-
		vopC	-	-	-	-	-	-	-	VPA1321	-	-	-	-	-
		vopL	-	-	-	-	-	-	-	VPA1370	-	-	-	-	-
		vopT	-	-	-	-	-	-	-	VPA1327	-	-	-	-	-
	T3SS2	--	-	-	-	-	-	-	-	VPA1331	-	-	-	-	-
		--	-	-	-	-	-	-	-	VPA1335	-	-	-	-	-
		--	-	-	-	-	-	-	-	VPA1341	-	-	-	-	-
		--	-	-	-	-	-	-	-	VPA1342	-	-	-	-	-
		--	-	-	-	-	-	-	-	VPA1349	-	-	-	-	-
		--	-	-	-	-	-	-	-	VPA1354	-	-	-	-	-
		--	-	-	-	-	-	-	-	VPA1362	-	-	-	-	-
		--	-	-	-	-	-	-	-	VPA1367	-	-	-	-	-
		--	-	-	-	-	-	-	-	VPA1380	-	-	-	-	-
		vcrD2	-	-	-	-	-	-	-	VPA1355	-	-	-	-	-
		vscC2	-	-	-	-	-	-	-	VPA1339	-	-	-	-	-
		vscN2	-	-	-	-	-	-	-	VPA1338	-	-	-	-	-
	VAS effector proteins	hcp-1	-	VC1415	-	VC0395_0116	-	-	-	-	-	-	-	-	-
		hcp-2	-	-	VCA0017	-	VC0395_A1025	-	-	-	-	-	-	-	-
		vgrG-1	-	VC1416	-	-	VC0395_A1026	-	-	-	-	-	-	-	-
		vgrG-2	-	-	VCA0018	VC0395_0115	-	-	-	-	-	-	-	-	-
		vgrG-3	-	-	VCA0123	VC0395_0014	-	-	-	-	-	-	-	-	-
	VAS type VI secretion system	vasA	-	-	VCA0110	VC0395_0028	-	-	-	-	-	-	-	-	-
		vasB	-	-	VCA0111	VC0395_0027	-	-	-	-	-	-	-	-	-
		vasC	-	-	VCA0112	VC0395_0026	-	-	-	-	-	-	-	-	-
		vasD	-	-	VCA0113	VC0395_0025	-	-	-	-	-	-	-	-	-
		vasE	-	-	VCA0114	VC0395_0024	-	-	-	-	-	-	-	-	-
		vasF	-	-	VCA0115	VC0395_0022	-	-	-	-	-	-	-	-	-
		vasG	-	-	VCA0116	VC0395_0021	-	-	-	-	-	-	-	-	-
		vasH	-	-	VCA0117	VC0395_0020	-	-	-	-	-	-	-	-	-
		vasI	-	-	VCA0118	VC0395_0019	-	-	-	-	-	-	-	-	-
		vasJ	-	-	VCA0119	VC0395_0018	-	-	-	-	-	-	-	-	-
		vasK	-	-	VCA0120	VC0395_0016	-	-	-	-	-	-	-	-	-
	T4SS effectors(Coxiella)	--	orf00636	-	-	-	-	-	-	-	-	-	-	-	-
		--	orf02668	-	-	-	-	-	-	-	-	-	-	-	-
Toxin	Accessory cholera enterotoxin	ace	-	VC1459	-	VC0395_0510	VC0395_A1062	-	VFA0577	-	-	-	-	-	-
	Cholera toxin	ctxA	-	VC1457	-	VC0395_0512	VC0395_A1060	-	-	-	-	-	-	-	-
		ctxB	-	VC1456	-	-	-	-	-	-	-	-	-	-	-
	Hemolysin/cytolysin	vvhA	-	-	-	-	-	-	-	-	-	-	VV2_0404	-	VVA0965
	RTX toxin	rtxA	-	VC1451	-	-	VC0395_A1059	-	-	-	-	-	VV2_0479	-	VVA1030
		rtxB	-	VC1448	-	-	VC0395_A1058	-	-	-	-	-	VV2_0482	-	VVA1034
		rtxC	-	VC1450	-	-	-	-	-	-	-	-	VV2_0480	-	VVA1032
		rtxD	-	VC1447	-	-	VC0395_A1057	-	-	-	-	-	VV2_0483	-	VVA1035
	Thermolabile hemolysin	tlh	-	-	VCA0218	VC0395_1011	-	-	-	VPA0226	-	-	VV2_1483	-	VVA0303
	Thermostable direct hemolysin	tdh	-	-	-	-	-	-	-	VPA1314; VPA1378	-	-	-	-	-
	V.cholerae cytolysin	hlyA	-	-	VCA0219	VC0395_1008	-	-	-	-	-	-	-	-	-
	Zonula occludens toxin	zot	-	VC1458	-	VC0395_0511	VC0395_A1061	-	VFA0576	-	-	-	-	-	-
	Hemolysin III(Aeromonas)	--	orf00615	-	-	-	-	-	-	-	-	-	-	-	-
	Phytotoxin phaseolotoxin(Pseudomonas)	cysC1	orf00493	-	-	-	-	-	-	-	-	-	-	-	-
Acid resistance	Urease(Helicobacter)	ureB	orf03657	-	-	-	-	-	-	-	-	-	-	-	-
		ureG	orf03654	-	-	-	-	-	-	-	-	-	-	-	-
Colonization and Immune evasion	Capsule biosynthesis and transport(Campylobacter)	kpsF	orf00065	-	-	-	-	-	-	-	-	-	-	-	-
Efflux pump	AcrAB(Klebsiella)	--	orf01165	-	-	-	-	-	-	-	-	-	-	-	-
Endotoxin	LOS(Haemophilus)	kdsA	orf02694	-	-	-	-	-	-	-	-	-	-	-	-
		lpxA	orf02276	-	-	-	-	-	-	-	-	-	-	-	-
		lpxB	orf02275	-	-	-	-	-	-	-	-	-	-	-	-
		lpxC	orf03041	-	-	-	-	-	-	-	-	-	-	-	-
		lpxD	orf02278	-	-	-	-	-	-	-	-	-	-	-	-
		msbA	orf02050	-	-	-	-	-	-	-	-	-	-	-	-
		orfM	orf02642	-	-	-	-	-	-	-	-	-	-	-	-
		rfaD	orf02438	-	-	-	-	-	-	-	-	-	-	-	-
		rfaE	orf01795	-	-	-	-	-	-	-	-	-	-	-	-
Immune evasion	Capsule(Acinetobacter)	--	orf02075; orf02078; orf02079	-	-	-	-	-	-	-	-	-	-	-	-
	Exopolysaccharide(Haemophilus)	galU	orf02159	-	-	-	-	-	-	-	-	-	-	-	-
		mrsA/glmM	orf02836	-	-	-	-	-	-	-	-	-	-	-	-
		pgi	orf02613	-	-	-	-	-	-	-	-	-	-	-	-
	LPS(Brucella)	fabZ	orf02277	-	-	-	-	-	-	-	-	-	-	-	-
	Polysaccharide capsule(Bacillus)	galE	orf02160	-	-	-	-	-	-	-	-	-	-	-	-
Invasion	Flagella(Burkholderia)	cheB	orf02366	-	-	-	-	-	-	-	-	-	-	-	-
		cheY1	orf02371	-	-	-	-	-	-	-	-	-	-	-	-
Nutritional virulence	Biotin metabolism(Francisella)	--	orf01979	-	-	-	-	-	-	-	-	-	-	-	-
	Cysteine acquisition(Francisella)	--	orf01609	-	-	-	-	-	-	-	-	-	-	-	-
Phagosome arresting	Nucleoside diphosphate kinase(Mycobacterium)	ndk	orf02995	-	-	-	-	-	-	-	-	-	-	-	-
Protease	Zn++ metallophrotease(Mycobacterium)	zmp1	orf00400	-	-	-	-	-	-	-	-	-	-	-	-
Regulation	Two-component system(Acinetobacter)	bfmR	orf02494; orf03444	-	-	-	-	-	-	-	-	-	-	-	-
Serum resistance and immune evastion	LPS(Francisella)	--	orf03291	-	-	-	-	-	-	-	-	-	-	-	-
Stress adaptation	Catalase-peroxidase(Mycobacterium)	katG	orf02912	-	-	-	-	-	-	-	-	-	-	-	-
	Catalase(Neisseria)	katA	orf00367	-	-	-	-	-	-	-	-	-	-	-	-
	SodCI(Salmonella)	sodCI	orf01812	-	-	-	-	-	-	-	-	-	-	-	-
	Table saved from VFDB (http://www.mgc.ac.cn/VFs/) [Sun Mar 2 19:07:53 2025]
